# Supplementary material for: Enabling Sensor-Integrated and Sustainable Aerospace Structures Through Additively Manufactured Aluminium Mechanisms for CubeSats
Source: Sensors (Basel). 2026 Jan 2;26(1):281. doi: 10.3390/s26010281 (PMC12788343; doi:10.3390/s26010281)
Supplement: Supplementary file 1 [file sensors-26-00281-s001.zip]

Archive with 1 entries (1 files):
- sensors-4042678-supplementary.mp4
